# Supplementary material for: Reducing respiratory syncytial virus (RSV) hospitalization in a lower-income country by vaccinating mothers-to-be and their households
Source: eLife. 2020 Mar 27;9:e47003. doi: 10.7554/eLife.47003 (PMC7556875; doi:10.7554/eLife.47003)
Supplement: Figure 2—source data 1. [file elife-47003-fig2-data1.zip]

Archive with 6 entries (6 files):
- predictions_for_plotting_model_schools_R_1.5.mat
- Baseline_age_distribution_R1.5.mat
- N1_sim.mat
- main_fig_2.m
- __MACOSX/._main_fig_2.m
- shadedErrorBar.m
