# Supplementary material for: Reducing respiratory syncytial virus (RSV) hospitalization in a lower-income country by vaccinating mothers-to-be and their households
Source: eLife. 2020 Mar 27;9:e47003. doi: 10.7554/eLife.47003 (PMC7556875; doi:10.7554/eLife.47003)
Supplement: Figure 3—source data 1. [file elife-47003-fig3-data1.zip]

Archive with 5 entries (5 files):
- force_of_infection_1.5.mat
- mean_inf_rate.mat
- In_household_infection_rates_by_HHSize.mat
- main_fig_3.m
- __MACOSX/._main_fig_3.m
