# Supplementary material for: Reducing respiratory syncytial virus (RSV) hospitalization in a lower-income country by vaccinating mothers-to-be and their households
Source: eLife. 2020 Mar 27;9:e47003. doi: 10.7554/eLife.47003 (PMC7556875; doi:10.7554/eLife.47003)
Supplement: Figure 4—source data 1. [file elife-47003-fig4-data1.zip]

Archive with 8 entries (8 files):
- Eff_inf_Mat_R1.5_MABcov_0.5.mat
- Eff_inf_Mat_R1.5_MABcov_1.0.mat
- EffMat_R1.5_MABcov_0.5.mat
- EffMat_R1.5_MABcov_1.0.mat
- generate_heatmap.m
- __MACOSX/._generate_heatmap.m
- main_fig_4.m
- __MACOSX/._main_fig_4.m
