# Supplementary material for: Reducing respiratory syncytial virus (RSV) hospitalization in a lower-income country by vaccinating mothers-to-be and their households
Source: eLife. 2020 Mar 27;9:e47003. doi: 10.7554/eLife.47003 (PMC7556875; doi:10.7554/eLife.47003)
Supplement: Figure 5—source data 1. [file elife-47003-fig5-data1.zip]

Archive with 14 entries (14 files):
- Baseline_age_distribution_R1.5.mat
- Baseline_incidence_R1.5.mat
- baseline_inf_numbers_1.5.mat
- EffectivenessData_R1.5.mat
- fifty_reduction_age_distribution_R1.5.mat
- fifty_reduction_R1.5.mat
- predictions_for_plotting_model_schools_R_1.5.mat
- vaccine_efficiency_1.5.mat
- empirical_cdf_possions.m
- main_fig_5.m
- __MACOSX/._main_fig_5.m
- prediction_interval_for_mixed_poisson.m
- shadedErrorBar.m
- Source_data_fig4.zip
