# Supplementary material for: Reducing respiratory syncytial virus (RSV) hospitalization in a lower-income country by vaccinating mothers-to-be and their households
Source: eLife. 2020 Mar 27;9:e47003. doi: 10.7554/eLife.47003 (PMC7556875; doi:10.7554/eLife.47003)
Supplement: Figure 5—source data 1. [file elife-47003-fig5-data1.zip › empirical_cdf_possions.m]

function [P] = empirical_cdf_possions(spread,x)
%Given an empirical spread of predictions for mean value of a Poisson I
%construct the empirical CDF
P = mean(poisscdf(x*ones(size(spread)),spread));

end
