# Supplementary material for: Reducing respiratory syncytial virus (RSV) hospitalization in a lower-income country by vaccinating mothers-to-be and their households
Source: eLife. 2020 Mar 27;9:e47003. doi: 10.7554/eLife.47003 (PMC7556875; doi:10.7554/eLife.47003)
Supplement: Figure 5—source data 1. [file elife-47003-fig5-data1.zip › prediction_interval_for_mixed_poisson.m]

function [Q] = prediction_interval_for_mixed_poisson(spread,lower_Q,upper_Q)
%Given an empirical spread of predictions for mean value of a Poisson I
%use the empirical CDF to calculate the lower and upper
%quantiles

f_lower = @(x) empirical_cdf_possions(spread,x) - lower_Q;
lower = fzero(f_lower,10000);

f_upper = @(x) empirical_cdf_possions(spread,x) - upper_Q;
upper = fzero(f_upper,10000);

Q = [lower,upper];

end
