# Supplementary material for: Reducing respiratory syncytial virus (RSV) hospitalization in a lower-income country by vaccinating mothers-to-be and their households
Source: eLife. 2020 Mar 27;9:e47003. doi: 10.7554/eLife.47003 (PMC7556875; doi:10.7554/eLife.47003)
Supplement: Figure 6—source data 1. [file elife-47003-fig6-data1.zip]

Archive with 4 entries (4 files):
- vaccine_efficiency_1.5.mat
- baseline_inf_numbers_1.5.mat
- main_fig_6.m
- __MACOSX/._main_fig_6.m
